# Supplementary material for: Tuning the Transcriptional Response to Hypoxia by Inhibiting Hypoxia-inducible Factor (HIF) Prolyl and Asparaginyl Hydroxylases
Source: J Biol Chem. 2016 Aug 8;291(39):20661–73. doi: 10.1074/jbc.M116.749291 (PMC5034057; doi:10.1074/jbc.M116.749291)
Supplement: Supplemental Data [file 10.1074_M116.749291_jbc.M116.749291-1.xlsx]

## Sheet: Supplemental_data
gene_id	gene_name	l2fold_Control.Hypoxia	qvalue_Control.Hypoxia	Mean.Control	Mean.Hypoxia
ENSG00000014914	MTMR11	1.20345	5.89629e-36	326.434	751.744
ENSG00000057252	SOAT1	-1.29978	5.31477e-41	731.956	297.312
ENSG00000070785	EIF2B3	-1.20467	1.97088e-23	466.583	202.436
ENSG00000074800	ENO1	1.58822	0	34705.9	104353
ENSG00000079739	PGM1	3.81069	0	125.227	1757.24
ENSG00000084073	ZMPSTE24	-1.13741	3.87764e-60	1564.4	711.135
ENSG00000086619	ERO1LB	1.05051	0.00371514	33.0118	68.3759
ENSG00000092853	CLSPN	-1.14578	1.3536e-41	934.753	422.458
ENSG00000097021	ACOT7	-1.05502	5.44517e-53	1554.95	748.385
ENSG00000116141	MARK1	-1.67922	9.84829e-08	88.739	27.7088
ENSG00000116260	QSOX1	2.09274	2.237e-226	5579.58	23800.2
ENSG00000116285	ERRFI1	2.25738	9.1063e-256	1631.84	7802.22
ENSG00000116455	WDR77	-1.34717	5.73127e-72	1362.69	535.622
ENSG00000116649	SRM	-1.1821	1.0985e-101	3153.04	1389.57
ENSG00000116668	SWT1	1.68062	4.15901e-07	18.43	59.0802
ENSG00000116704	SLC35D1	-1.05826	6.94595e-26	568.286	272.897
ENSG00000116833	NR5A2	-1.28002	6.53217e-11	156.451	64.4249
ENSG00000116883	RP11-268J15.5	2.15029	1.69819e-129	219.334	973.663
ENSG00000117000	RLF	1.08174	2.73312e-56	687.843	1455.87
ENSG00000117115	PADI2	2.37975	5.58174e-93	138.224	719.383
ENSG00000117139	KDM5B	1.11187	1.68251e-172	8286.84	17910.1
ENSG00000117266	CDK18	1.18983	3.2783e-65	703.537	1604.95
ENSG00000117289	TXNIP	1.6365	1.1764e-75	1966.62	6114.44
ENSG00000117298	ECE1	1.03606	3.23457e-140	6243.4	12802.9
ENSG00000117305	HMGCL	1.09739	9.125e-25	433.369	927.269
ENSG00000117394	SLC2A1	1.77845	1.35317e-271	4310.33	14786.9
ENSG00000117407	ARTN	1.75146	3.51321e-08	20.995	70.6901
ENSG00000117408	IPO13	-1.01702	7.08587e-41	1321.71	653.105
ENSG00000118292	C1orf54	1.62613	6.66274e-26	86.174	266.005
ENSG00000127129	EDN2	2.09411	4.26722e-21	56.6057	241.685
ENSG00000130775	THEMIS2	2.60381	2.78464e-44	42.8344	260.386
ENSG00000132692	BCAN	1.2866	6.55207e-09	49.8208	121.539
ENSG00000132773	TOE1	-1.00475	4.88729e-14	391.21	194.962
ENSG00000134258	VTCN1	2.70849	2.95233e-37	35.2731	230.558
ENSG00000134698	AGO4	1.53838	1.2717e-99	478.363	1389.49
ENSG00000135763	URB2	-1.4709	6.22142e-77	1215.82	438.617
ENSG00000135766	EGLN1	1.98151	5.09131e-227	629.075	2484.25
ENSG00000135838	NPL	-1.56065	0.0226638	15.5606	5.27502
ENSG00000137968	SLC44A5	1.18851	0.00184933	17.2819	39.3884
ENSG00000142606	MMEL1	1.37489	9.27595e-33	195.369	506.685
ENSG00000142623	PADI1	2.30675	1.02804e-09	13.1641	65.1315
ENSG00000142694	EVA1B	1.35159	8.03293e-18	121.988	311.305
ENSG00000143127	ITGA10	-1.37005	0.00259636	29.6363	11.4657
ENSG00000143153	ATP1B1	1.44967	9.8252e-202	3340.51	9124.48
ENSG00000143217	PVRL4	1.39492	5.65373e-69	1093.13	2874.65
ENSG00000143333	RGS16	-1.37748	9.91817e-10	201.545	77.5728
ENSG00000143365	RORC	2.19038	1.63299e-33	65.7531	300.114
ENSG00000143434	SEMA6C	1.0043	1.73444e-10	176.4	353.854
ENSG00000143479	DYRK3	-1.38629	1.17915e-05	62.8837	24.056
ENSG00000143512	HHIPL2	1.09976	0.0120584	16.5395	35.4471
ENSG00000143590	EFNA3	2.20461	5.85728e-124	216.904	999.814
ENSG00000143847	PPFIA4	5.13427	0	296.226	10403.8
ENSG00000149527	PLCH2	1.67188	2.2264e-08	114.426	364.594
ENSG00000152022	LIX1L	1.28342	0.00110506	18.0584	43.9569
ENSG00000157193	LRP8	-1.21038	2.15617e-48	1965.53	849.415
ENSG00000159208	C1orf51	3.29635	7.08742e-277	128.806	1265.43
ENSG00000159588	CCDC17	1.12423	0.00278561	19.0372	41.4984
ENSG00000160818	GPATCH4	-1.23815	1.20712e-65	1410.52	597.942
ENSG00000162373	BEND5	3.89681	1.23719e-08	3.61184	53.8003
ENSG00000162377	SELRC1	-1.16652	3.57691e-25	531.932	236.972
ENSG00000162409	PRKAA2	3.47582	3.54436e-18	5.67077	63.0911
ENSG00000162426	SLC45A1	2.38598	2.72569e-25	53.5679	279.999
ENSG00000162433	AK4	3.7133	0	281.038	3686.19
ENSG00000162738	VANGL2	2.14586	2.67858e-22	40.3698	178.659
ENSG00000162746	FCRLB	1.12052	0.0122872	14.0417	30.5303
ENSG00000162772	ATF3	1.49664	2.71802e-10	50.3949	142.207
ENSG00000162813	BPNT1	1.17454	2.4347e-57	571.457	1289.9
ENSG00000162894	FAIM3	-1.31295	7.33952e-05	56.2681	22.6477
ENSG00000162913	C1orf145	1.19968	0.000101566	28.7247	65.9774
ENSG00000163346	PBXIP1	1.03839	1.10299e-83	1569.5	3223.64
ENSG00000163352	LENEP	1.19631	0.0138751	12.1852	27.9227
ENSG00000163435	ELF3	1.23165	1.62366e-139	2154.22	5058.85
ENSG00000163462	TRIM46	1.66782	3.35022e-07	23.1551	73.5715
ENSG00000163485	ADORA1	-1.92592	3.46634e-60	556.978	146.581
ENSG00000163545	NUAK2	-1.55327	1.00842e-29	403.767	137.578
ENSG00000168389	MFSD2A	-1.1189	0.000638078	57.5846	26.5145
ENSG00000169403	PTAFR	1.92579	1.1441e-33	84.9927	322.925
ENSG00000169469	SPRR1B	1.26847	4.67466e-08	60.5211	145.8
ENSG00000171612	SLC25A33	-1.31299	0.000198066	53.1291	21.3837
ENSG00000171790	SLFNL1	-1.13713	0.00012431	68.3861	31.0926
ENSG00000171793	CTPS1	-1.82366	7.47166e-151	1967.76	555.901
ENSG00000173212	MAB21L3	4.00741	3.87143e-10	2.39656	38.5425
ENSG00000173846	PLK3	-1.241	2.02385e-10	162.087	68.5752
ENSG00000174514	MFSD4	1.04719	0.0037537	24.168	49.9433
ENSG00000174827	PDZK1	-1.82292	3.20331e-10	92.0812	26.0267
ENSG00000174950	CD164L2	1.16607	0.0143812	13.1641	29.5401
ENSG00000176092	AIM1L	1.77785	5.55723e-18	51.8126	177.673
ENSG00000177181	RIMKLA	3.02968	4.76793e-205	122.392	999.49
ENSG00000177606	JUN	1.12237	6.38772e-100	1752.38	3814.99
ENSG00000177614	PGBD5	-1.0109	9.89438e-06	117.802	58.4579
ENSG00000180758	GPR157	1.52855	2.18846e-185	1430.57	4127.12
ENSG00000181773	GPR3	-1.54345	0.00461363	28.0834	9.63441
ENSG00000181817	LSM10	-1.14141	1.58915e-24	485.957	220.292
ENSG00000182795	C1orf116	2.45848	9.27899e-30	44.4545	244.338
ENSG00000183615	FAM167B	1.44154	0.0163676	9.11338	24.7529
ENSG00000183682	BMP8A	-1.31085	0.0077951	30.7164	12.3813
ENSG00000183780	SLC35F3	2.57121	6.52509e-08	6.85204	40.7222
ENSG00000184371	CSF1	-1.4211	0.000150254	50.2937	18.781
ENSG00000184774	RP11-480I12.4	3.55206	1.70654e-42	22.3115	261.701
ENSG00000185499	MUC1	1.73583	3.06673e-194	1278.64	4258.77
ENSG00000185519	FAM131C	1.2674	1.04598e-05	36.1167	86.943
ENSG00000186197	EDARADD	1.48188	2.13869e-34	144.602	403.891
ENSG00000186283	TOR3A	-1.30712	4.13261e-96	2128.77	860.294
ENSG00000186517	ARHGAP30	1.33645	2.27951e-11	62.7825	158.544
ENSG00000187010	RHD	1.31725	0.0398112	8.26974	20.6074
ENSG00000187800	PEAR1	1.39102	0.0326737	7.83091	20.5377
ENSG00000188672	RHCE	1.83678	9.19188e-05	9.45101	33.7601
ENSG00000196154	S100A4	2.57907	3.49996e-39	49.6865	296.903
ENSG00000196407	THEM5	1.4677	0.00593476	21.2314	58.7221
ENSG00000196878	LAMB3	1.04361	1.15188e-59	938.5	1934.61
ENSG00000197956	S100A6	1.19962	2.32819e-48	974.851	2239.03
ENSG00000198520	C1orf228	1.12859	0.00862805	15.0878	32.9887
ENSG00000198691	ABCA4	2.30909	8.47063e-26	36.6908	181.828
ENSG00000198754	OXCT2	-1.31336	0.0368647	18.6996	7.5244
ENSG00000198797	FAM5B	-1.72262	0.000107943	55.694	16.8752
ENSG00000198835	GJC2	1.1345	0.00146846	20.8266	45.7233
ENSG00000204219	TCEA3	1.79283	1.6991e-07	17.6195	61.0508
ENSG00000214193	SH3D21	1.98068	1.12237e-157	375.21	1480.87
ENSG00000237330	RNF223	1.1314	3.30672e-43	438.163	959.893
ENSG00000248485	PCP4L1	2.93181	1.85176e-12	6.98726	53.3174
ENSG00000251246	EFNA3	1.95569	1.28591e-46	101.431	393.451
ENSG00000026025	VIM	1.25107	2.56853e-08	51.7114	123.082
ENSG00000052749	RRP12	-1.16816	1.03388e-40	2303.81	1025.17
ENSG00000065618	COL17A1	4.04199	3.12891e-18	6.44723	106.202
ENSG00000067057	PFKP	1.71274	0	9396.74	30800.9
ENSG00000079393	DUSP13	1.23742	0.00022496	26.6998	62.9518
ENSG00000095539	SEMA4G	1.14386	4.89999e-19	172.585	381.363
ENSG00000095585	BLNK	1.392	0.000148766	20.6914	54.3027
ENSG00000095596	CYP26A1	1.38767	6.97918e-05	20.995	54.9347
ENSG00000099194	SCD	1.40469	7.27371157703818e-314	36983	97916.1
ENSG00000107819	SFXN3	3.23759	0	501.552	4730.74
ENSG00000107968	MAP3K8	1.19469	8.28985e-13	102.848	235.415
ENSG00000119912	IDE	-1.09056	4.74215e-58	1554.08	729.762
ENSG00000119938	PPP1R3C	1.70386	1.95728e-34	162.189	528.367
ENSG00000119946	CNNM1	1.55978	1.89174e-91	398.027	1173.42
ENSG00000119950	MXI1	2.65715	1.30684e-75	180.72	1139.95
ENSG00000120049	KCNIP2	1.55511	1.12312e-05	21.8054	64.0765
ENSG00000120549	KIAA1217	1.32055	6.71782e-84	670.897	1675.64
ENSG00000122863	CHST3	-1.00532	5.26575e-08	184.399	91.8598
ENSG00000122884	P4HA1	2.30132	1.03169e-154	621.38	3062.84
ENSG00000133661	SFTPD	1.84925	0.000138318	16.8431	60.6879
ENSG00000138336	TET1	1.71356	1.64509e-31	105.211	345.061
ENSG00000148488	ST8SIA6	1.65577	6.26252e-42	140.249	441.912
ENSG00000148735	PLEKHS1	-1.19021	0.0009025	58.901	25.8127
ENSG00000148848	ADAM12	1.45991	1.18324e-05	27.307	75.1192
ENSG00000151640	DPYSL4	2.74294	9.6735325332926e-313	327.752	2194.09
ENSG00000165424	ZCCHC24	-1.08484	1.46458e-11	204.855	96.5774
ENSG00000165731	RET	-1.56609	4.35996e-158	3130.36	1057.2
ENSG00000166171	DPCD	1.46859	4.74778e-79	419.631	1161.33
ENSG00000166321	NUDT13	1.69589	5.41918e-11	46.1767	149.601
ENSG00000168209	DDIT4	2.92451	0	3933.26	29862
ENSG00000170525	PFKFB3	2.05746	0	5566.15	23169.2
ENSG00000171314	PGAM1	1.54901	5.21682e-103	1156.82	3385.04
ENSG00000173267	SNCG	1.65165	4.63963e-12	43.4076	136.384
ENSG00000176171	BNIP3	3.66536	0	304.665	3865.5
ENSG00000177283	FZD8	1.47256	4.57893e-51	266.996	740.949
ENSG00000178217	SH2D4B	3.33883	1.51394e-08	3.27422	33.1281
ENSG00000178363	CALML3	1.17197	0.00138244	26.1257	58.8663
ENSG00000185267	CDNF	1.14217	0.0125556	13.7041	30.2467
ENSG00000186807	ANXA8L2	1.26055	0.00184933	20.0501	48.0375
ENSG00000186862	PDZD7	2.901	1.29983e-59	46.783	349.444
ENSG00000188385	JAKMIP3	1.45977	3.42933e-16	69.6014	191.448
ENSG00000188916	FAM196A	-1.24895	0.0109276	28.4211	11.9583
ENSG00000196932	TMEM26	-1.09722	9.80389e-07	125.801	58.8014
ENSG00000196968	FUT11	2.49453	1.48134e-229	286.437	1614.2
ENSG00000197467	COL13A1	6.88431	2.22689e-20	0.540033	63.7977
ENSG00000198546	ZNF511	1.66214	1.57713e-137	672.819	2129.38
ENSG00000198879	SFMBT2	1.57842	2.67257e-82	677.917	2024.55
ENSG00000203780	FANK1	1.75461	3.8154e-36	110.039	371.311
ENSG00000204740	C10orf112	-1.29766	6.26584e-11	182.746	74.3381
ENSG00000212743	DKFZP667F0711	2.25425	7.85274e-14	18.2948	87.2817
ENSG00000213341	CHUK	-1.16969	1.13948e-27	526.126	233.872
ENSG00000215244	AL137145.1	2.45876	3.09804e-24	24.2692	133.418
ENSG00000267964	AC022400.2	1.29033	3.04658e-05	25.248	61.7525
ENSG00000006534	ALDH3B1	1.39145	5.46296e-32	402.821	1056.77
ENSG00000023445	BIRC3	1.26801	0.00136303	20.1513	48.5302
ENSG00000054967	RELT	1.14457	3.2427e-35	592.858	1310.69
ENSG00000062282	DGAT2	-1.26223	6.46261e-25	422.466	176.126
ENSG00000068971	PPP2R5B	1.15278	4.22693e-30	254.573	566.023
ENSG00000069696	DRD4	1.35807	0.046665	6.0084	15.4021
ENSG00000110104	CCDC86	-1.10085	7.29244e-31	1009.11	470.491
ENSG00000110172	CHORDC1	-1.08261	9.63567e-21	428.003	202.092
ENSG00000110328	GALNT18	1.53343	6.8792e-49	312.631	904.982
ENSG00000110427	KIAA1549L	1.56362	3.60548e-07	21.9398	64.8527
ENSG00000124942	AHNAK	1.03766	1.61324e-125	50411.3	103489
ENSG00000130598	TNNI2	2.09932	1.22633e-09	16.2018	69.426
ENSG00000133805	AMPD3	3.37137	9.04081e-80	34.2611	354.556
ENSG00000133816	MICAL2	-1.48835	1.05973e-27	375.92	133.985
ENSG00000134333	LDHA	2.53154	0	6834.67	39517.2
ENSG00000134569	LRP4	3.28607	0	276.481	2696.93
ENSG00000134780	DAGLA	-1.20608	4.88707e-39	851.278	368.982
ENSG00000135365	PHF21A	1.15427	8.66542e-59	636.773	1417.28
ENSG00000135374	ELF5	1.726	1.974e-12	39.2898	129.974
ENSG00000137474	MYO7A	2.02941	1.19232e-12	22.3115	91.0836
ENSG00000137642	SORL1	1.4388	4.46976e-54	305.577	828.406
ENSG00000137699	TRIM29	2.04494	2.7718e-40	229.865	948.547
ENSG00000137709	POU2F3	1.87336	3.2096e-07	16.3371	59.8564
ENSG00000137726	FXYD6	1.57102	2.61547e-08	30.2776	89.9589
ENSG00000137747	TMPRSS13	1.03872	1.55783e-43	569.195	1169.36
ENSG00000148926	ADM	5.02694	0	37.298	1216.03
ENSG00000149043	SYT8	1.57132	4.43277e-12	61.2304	181.963
ENSG00000149179	C11orf49	1.31886	2.85814e-87	705.426	1759.82
ENSG00000149428	HYOU1	-1.35681	9.42211e-148	9947.5	3883.95
ENSG00000149573	MPZL2	1.1186	1.6966e-76	1011.13	2195.54
ENSG00000151715	TMEM45B	1.42908	3.94106e-29	456.423	1229.03
ENSG00000152558	TMEM123	1.10188	3.92292e-102	1820.53	3907.48
ENSG00000154134	ROBO3	1.5617	0.00434939	8.91097	26.3054
ENSG00000162174	ASRGL1	-1.27405	1.45636e-15	239.182	98.9013
ENSG00000162241	SLC25A45	1.16057	7.28137e-13	105.278	235.345
ENSG00000165905	GYLTL1B	-1.42857	6.06894e-18	247.08	91.7902
ENSG00000166106	ADAMTS15	-1.42632	2.16943e-09	121.549	45.2258
ENSG00000166402	TUB	1.14154	0.021417	13.1981	29.1171
ENSG00000167992	VWCE	1.04652	0.00436669	23.2903	48.1072
ENSG00000168071	CCDC88B	1.19911	2.49506e-05	36.4544	83.6986
ENSG00000172508	CARNS1	2.12439	2.51513e-30	52.589	229.299
ENSG00000172638	EFEMP2	3.1744	3.72915e-99	55.9304	504.938
ENSG00000172927	MYEOV	1.35477	4.41125e-34	218.997	560.097
ENSG00000173511	VEGFB	1.13576	1.31941e-65	758.625	1666.95
ENSG00000173727	AP000769.1	3.74207	1.42329e-45	13.2993	177.952
ENSG00000174370	C11orf45	1.53378	1.08945e-07	29.1975	84.5397
ENSG00000175294	CATSPER1	1.42009	0.000379643	18.5312	49.59
ENSG00000175592	FOSL1	-1.20448	7.62641e-06	82.6642	35.8701
ENSG00000179038	AP001885.1	1.12385	0.021417	12.5228	27.2907
ENSG00000180176	TH	2.1099	2.31646e-11	19.3749	83.6337
ENSG00000183734	ASCL2	1.52879	4.29284e-23	92.3857	266.572
ENSG00000185522	C11orf35	1.14563	3.32723e-12	98.4612	217.838
ENSG00000187479	C11orf96	2.07095	0.00367984	4.05067	17.0194
ENSG00000214517	PPME1	1.42594	3.40123e-169	1469.11	3947.36
ENSG00000004478	FKBP4	-1.1599	4.73346e-109	11227.3	5024.71
ENSG00000008405	CRY1	-1.02794	4.14561e-11	357.017	175.085
ENSG00000010219	DYRK4	1.3453	2.17311e-05	25.3833	64.4946
ENSG00000012822	CALCOCO1	1.27337	2.31677e-119	1298.99	3140.01
ENSG00000013588	GPRC5A	1.07092	7.88458e-174	20978.5	44071.2
ENSG00000050438	SLC4A8	-1.26663	8.5587e-11	164.991	68.5752
ENSG00000059804	SLC2A3	4.15455	1.26956e-10	2.83539	50.4959
ENSG00000060140	STYK1	2.51087	1.41758e-31	32.2353	183.729
ENSG00000073060	SCARB1	1.8626	0	4563.79	16596.7
ENSG00000076555	ACACB	1.02668	4.01129e-20	225.679	459.782
ENSG00000078237	C12orf5	-1.23135	1.29825e-16	268.346	114.294
ENSG00000079337	RAPGEF3	-1.58954	8.09241e-13	148.18	49.2367
ENSG00000089692	LAG3	1.07045	0.0193671	17.1135	35.9398
ENSG00000110799	VWF	-1.21146	3.44867e-06	95.119	41.0754
ENSG00000110811	LEPREL2	1.7667	7.0617e-06	15.9994	54.4421
ENSG00000111077	TENC1	1.42269	4.24769e-55	317.391	850.874
ENSG00000111276	CDKN1B	1.05626	4.74454e-73	1182.1	2458.22
ENSG00000111348	ARHGDIB	-1.02636	3.52418e-09	208.87	102.544
ENSG00000111640	GAPDH	1.62343	6.92569e-102	55570.7	171217
ENSG00000111641	NOP2	-1.16574	1.26228e-77	2105.11	938.324
ENSG00000111669	TPI1	1.31747	4.57345e-228	8466.6	21101.2
ENSG00000111674	ENO2	3.45605	0	861.539	9454.75
ENSG00000120800	UTP20	-1.15485	3.84807e-52	1504.99	675.914
ENSG00000120868	APAF1	1.43584	2.6443e-61	411.7	1113.81
ENSG00000121361	KCNJ8	-1.81382	1.59688e-13	129.818	36.9251
ENSG00000123104	ITPR2	-1.05097	4.16497e-39	1406.2	678.694
ENSG00000123384	LRP1	3.8659	0	1047.19	15267.9
ENSG00000123427	METTL21B	1.73087	2.7528e-56	183.488	609.05
ENSG00000133639	BTG1	1.00764	1.21347e-64	1122.16	2256.23
ENSG00000135144	DTX1	1.06535	5.41354e-05	39.965	83.6337
ENSG00000135480	KRT7	1.20167	6.95232e-26	480.522	1105.23
ENSG00000136010	ALDH1L2	1.16348	0.00172544	20.2525	45.3652
ENSG00000136040	PLXNC1	-1.19745	0.00672563	37.4332	16.3226
ENSG00000139112	GABARAPL1	1.31226	2.06852e-15	81.8878	203.351
ENSG00000139178	C1RL	1.91807	1.83428e-07	16.6747	63.0166
ENSG00000139211	AMIGO2	1.29824	4.93333e-187	3209.75	7893.69
ENSG00000139269	INHBE	1.31753	0.0129398	10.3287	25.7431
ENSG00000139438	FAM222A	-1.40858	3.0046e-21	419.429	157.991
ENSG00000158023	WDR66	2.22565	1.29478e-64	95.4575	446.476
ENSG00000159403	C1R	1.20471	2.76098e-05	35.9484	82.8575
ENSG00000161638	ITGA5	2.02667	3.93912e-88	688.076	2803.66
ENSG00000161813	LARP4	-1.04972	5.08283e-71	2315.87	1118.71
ENSG00000166046	TCP11L2	1.75555	1.0852e-82	265.781	897.424
ENSG00000166130	IKBIP	1.19979	7.0082e-27	198.913	456.915
ENSG00000166888	STAT6	1.12567	6.79574e-68	916.424	1999.66
ENSG00000167552	TUBA1A	1.18988	2.36765e-72	5298.76	12088.3
ENSG00000167779	IGFBP6	1.55785	2.60185e-21	92.3176	271.797
ENSG00000169884	WNT10B	1.6957	1.07067e-12	40.8427	132.303
ENSG00000170477	KRT4	-1.22998	2.78874e-06	142.07	60.5679
ENSG00000173262	SLC2A14	4.07844	5.24938e-21	5.33315	90.0983
ENSG00000175183	CSRP2	1.76785	1.31666e-05	14.1089	48.0472
ENSG00000175782	SLC35E3	1.05487	7.57861e-42	501.282	1041.43
ENSG00000177119	ANO6	1.02209	1.21248e-93	2059.91	4183.38
ENSG00000177340	AC024940.1	1.8409	0.00337342	5.77198	20.6771
ENSG00000178878	APOLD1	1.58993	4.22415e-22	80.1656	241.327
ENSG00000179104	TMTC2	1.04684	6.7493e-56	723.214	1494.16
ENSG00000179715	PCED1B	1.45471	3.40783e-42	303.046	830.656
ENSG00000182379	NXPH4	1.037	5.69914e-11	112.841	231.543
ENSG00000183150	GPR19	1.91991	4.30326e-09	19.8137	74.9749
ENSG00000184574	LPAR5	1.65481	1.64154e-13	47.1547	148.482
ENSG00000185344	ATP6V0A2	-1.24816	3.79135e-58	1188.79	500.459
ENSG00000185633	NDUFA4L2	1.61323	0.000288412	12.7592	39.0351
ENSG00000198040	ZNF84	1.03803	1.15876e-58	874.334	1795.38
ENSG00000204856	FAM216A	1.52793	9.89104e-22	141.801	408.914
ENSG00000247077	PGAM5	-1.01396	1.36883e-38	2927.66	1449.73
ENSG00000255150	EID3	1.08769	0.00435311	20.2865	43.1158
ENSG00000041515	MYO16	1.1337	9.90528e-07	52.2182	114.577
ENSG00000073910	FRY	1.08616	0.000469128	44.5566	94.597
ENSG00000120693	SMAD9	2.64953	1.50633e-31	38.8849	243.989
ENSG00000120694	HSPH1	-1.80962	7.64019e-297	6021.16	1717.64
ENSG00000121743	GJA3	2.06343	7.01829e-05	5.97438	24.9716
ENSG00000132932	ATP8A2	-1.13309	1.22828e-05	104.3	47.5545
ENSG00000134901	KDELC1	-1.01542	3.48136e-05	91.5743	45.3003
ENSG00000136153	LMO7	1.05185	2.19488e-74	1234.08	2558.48
ENSG00000139800	ZIC5	-1.36785	0.00479013	31.2224	12.0977
ENSG00000139832	RAB20	1.33839	3.53772e-39	233.644	590.812
ENSG00000151287	TEX30	-1.07701	2.23433e-05	85.0276	40.304
ENSG00000151835	SACS	-1.82327	3.24822e-55	740.232	209.174
ENSG00000178695	KCTD12	1.3869	1.56703e-21	109.465	286.269
ENSG00000184226	PCDH9	1.18477	6.04891e-06	64.6399	146.944
ENSG00000185950	IRS2	1.11549	6.1037e-21	262.067	567.815
ENSG00000020577	SAMD4A	1.72609	4.36255e-80	590.564	1953.77
ENSG00000053254	FOXN3	1.3649	2.65917e-99	743.031	1913.74
ENSG00000063761	ADCK1	-1.10342	2.9841e-22	460.035	214.106
ENSG00000080824	HSP90AA1	-1.17226	1.63467e-216	48118.1	21351.2
ENSG00000089775	ZBTB25	1.06381	2.57293e-27	301.492	630.255
ENSG00000100504	PYGL	1.35794	5.00037e-62	1055.16	2704.56
ENSG00000100505	TRIM9	1.81856	4.65263e-05	10.7675	37.9801
ENSG00000100591	AHSA1	-1.0399	2.27386e-115	6537.76	3179.71
ENSG00000100593	ISM2	5.39037	1.77099e-117	8.91097	373.755
ENSG00000100626	GALNT16	-1.18644	8.15233e-10	172.72	75.8906
ENSG00000100665	SERPINA4	-1.14094	0.0273516	24.5056	11.1124
ENSG00000100867	DHRS2	1.44538	2.07866e-12	628.094	1710.52
ENSG00000100968	NFATC4	1.13855	3.2148e-08	96.7731	213.056
ENSG00000119681	LTBP2	1.18275	1.00309e-30	283.84	644.343
ENSG00000127152	BCL11B	1.19625	5.42128e-19	197.024	451.467
ENSG00000129493	HEATR5A	-1.36521	1.40787e-56	990.074	384.324
ENSG00000129521	EGLN3	2.58863	0	524.099	3152.59
ENSG00000131979	GCH1	-1.10518	2.88054e-26	570.308	265.104
ENSG00000139915	MDGA2	1.15066	6.51307e-07	46.9523	104.241
ENSG00000140030	GPR65	-1.1908	0.0329595	22.3115	9.77378
ENSG00000156381	ANKRD9	1.19498	3.79059e-41	343.11	785.524
ENSG00000165948	IFI27L1	1.09238	1.89434e-08	63.9297	136.314
ENSG00000165953	SERPINA12	2.71529	4.78592e-07	5.56957	36.5767
ENSG00000165959	CLMN	1.14643	1.45988e-35	575.914	1274.88
ENSG00000166165	CKB	1.97481	1.89384e-161	564.132	2217.48
ENSG00000168350	DEGS2	1.44467	2.55569e-118	839.735	2285.77
ENSG00000170054	SERPINA9	3.10212	4.40574e-20	10.3287	88.69
ENSG00000170345	FOS	3.07976	0	265.78	2247.11
ENSG00000179841	AKAP5	-1.12348	0.00216438	65.2811	29.9631
ENSG00000181784	RNASE4	2.09013	1.16668e-20	33.4838	142.57
ENSG00000183484	GPR132	1.22518	7.56395e-25	602.582	1408.74
ENSG00000184916	JAG2	1.32362	1.11682e-69	3091.16	7737
ENSG00000185567	AHNAK2	1.46009	8.27825e-30	1986.74	5466.02
ENSG00000197406	DIO3	-1.50886	7.85318e-09	115.507	40.5876
ENSG00000197930	ERO1L	2.50126	1.50683e-149	1349.22	7639
ENSG00000198133	TMEM229B	-1.07425	1.7716e-27	684.265	324.97
ENSG00000198513	ATL1	1.62725	1.34656e-07	23.2903	71.9493
ENSG00000205978	NYNRIN	1.01672	4.19901e-11	136.096	275.366
ENSG00000211448	DIO2	-1.22017	3.24019e-18	383.615	164.66
ENSG00000213145	CRIP1	1.02875	1.83459e-07	74.2933	151.577
ENSG00000214274	ANG	2.56505	1.62499e-41	37.9733	224.716
ENSG00000235194	PPP1R3E	2.34142	9.05153e-168	258.389	1309.52
ENSG00000258735	LINC00637	3.15649	1.39167e-12	6.41321	57.1841
ENSG00000258818	RNASE4	2.09132	1.15545e-30	50.2256	214.031
ENSG00000035664	DAPK2	2.34467	3.37195e-68	166.104	843.717
ENSG00000067225	PKM	1.33868	1.1249e-295	59183.7	149687
ENSG00000069667	RORA	3.00185	9.00066e-63	52.5559	420.985
ENSG00000103647	CORO2B	-1.66574	0.000645165	32.8094	10.341
ENSG00000103740	ACSBG1	-1.26635	2.33054e-28	486.127	202.087
ENSG00000104081	BMF	1.58977	1.39227e-149	894.924	2693.74
ENSG00000117971	CHRNB4	1.21617	0.00194387	25.5517	59.3638
ENSG00000129038	LOXL1	1.31754	4.76114e-55	2743.63	6838.25
ENSG00000137819	PAQR5	1.41505	6.98797e-15	73.8544	196.947
ENSG00000137868	STRA6	1.36046	3.25188e-38	288.968	741.975
ENSG00000140386	SCAPER	1.06072	1.12623e-26	284.244	592.927
ENSG00000140465	CYP1A1	5.65106	1.17186e-27	56.706	2849.5
ENSG00000140519	RHCG	1.06831	1.04297e-05	47.7619	100.156
ENSG00000140600	SH3GL3	3.73357	8.24172e-25	6.95325	92.4919
ENSG00000156222	SLC28A1	4.51911	4.23955e-60	9.18141	210.523
ENSG00000159337	PLA2G4D	Inf	2.31698e-16	0	43.3945
ENSG00000166411	IDH3A	-1.38036	3.73742e-89	1689.05	648.806
ENSG00000166819	PLIN1	1.49793	0.0150402	6.64964	18.781
ENSG00000166821	PEX11A	1.37717	1.62613e-68	409.911	1064.78
ENSG00000166963	MAP1A	-1.11913	2.42741e-08	177.85	81.877
ENSG00000168907	PLA2G4F	-1.32974	2.00967e-11	159.285	63.3699
ENSG00000169783	LINGO1	-1.02371	4.87994e-10	254.977	125.411
ENSG00000172183	ISG20	1.83354	5.20446e-78	221.225	788.47
ENSG00000178802	MPI	1.7077	3.8235e-219	1126.37	3679.17
ENSG00000182774	RPS17L	-1.19174	0.00806264	68.0816	29.8043
ENSG00000184206	GOLGA6L4	2.17781	0.00260483	5.13074	23.2149
ENSG00000185033	SEMA4B	1.16642	3.53718e-127	5323.09	11947.9
ENSG00000005001	PRSS22	-1.33446	4.34468e-18	388.272	153.966
ENSG00000005844	ITGAL	-1.18322	0.0330825	23.1551	10.1968
ENSG00000040199	PHLPP2	-1.14184	2.76638e-70	1907.88	864.618
ENSG00000087253	LPCAT2	1.31551	1.02996e-23	158.004	393.257
ENSG00000089486	CDIP1	-1.00598	0.000770658	91.2376	45.43
ENSG00000102878	HSF4	1.82392	6.62452e-107	331.196	1172.57
ENSG00000102879	CORO1A	-1.74522	9.26265e-41	473.739	141.31
ENSG00000102935	ZNF423	-1.31159	0.00303241	36.4884	14.7004
ENSG00000103005	USB1	-1.18247	2.57332e-35	697.326	307.239
ENSG00000103047	TANGO6	-1.08057	1.51718e-15	315.229	149.054
ENSG00000103145	HCFC1R1	1.44585	8.39685e-101	702.728	1914.4
ENSG00000103154	NECAB2	1.14406	2.05247e-06	47.9983	106.077
ENSG00000103184	SEC14L5	1.19346	0.00742357	15.223	34.8151
ENSG00000103257	SLC7A5	1.57674	8.65319e-64	13188.4	39340.4
ENSG00000103319	EEF2K	1.12604	5.59006e-84	1777.59	3879.74
ENSG00000103507	BCKDK	1.38413	2.58493e-166	1724.87	4502.15
ENSG00000103528	SYT17	1.93029	1.65748e-36	85.702	326.638
ENSG00000124391	IL17C	3.69857	4.85867e-14	4.25308	55.2183
ENSG00000127561	SYNGR3	1.2343	7.0339e-41	349.76	822.872
ENSG00000135722	FBXL8	1.52045	6.60083e-69	568.017	1629.53
ENSG00000140939	NOL3	2.07191	1.1283e-130	714.813	3005.39
ENSG00000149925	ALDOA	1.72734	2.4963e-217	53344.1	176631
ENSG00000149926	FAM57B	1.093	1.09983e-05	48.37	103.181
ENSG00000150281	CTF1	1.01741	0.00137816	31.7965	64.3649
ENSG00000151006	PRSS53	2.14909	8.82845e-68	108.215	479.986
ENSG00000162006	MSLNL	5.70011	7.93734e-59	4.05067	210.587
ENSG00000162009	SSTR5	-1.08752	2.26225e-05	101.195	47.6194
ENSG00000166473	DKFZP686J19100	1.02193	1.92209e-07	77.9043	158.195
ENSG00000166816	LDHD	1.41964	5.53564e-26	142.375	380.88
ENSG00000166828	SCNN1G	3.09245	1.0337e-46	29.7035	253.355
ENSG00000167207	NOD2	2.09113	4.75763e-06	9.78863	41.7075
ENSG00000167397	VKORC1	1.65764	9.37862e-110	1602.37	5055.49
ENSG00000167964	RAB26	1.10007	2.00174e-32	383.143	821.324
ENSG00000168447	SCNN1B	3.71329	1.93752e-92	30.6152	401.558
ENSG00000172382	PRSS27	1.17974	4.49019e-05	37.9401	85.9479
ENSG00000172828	CES3	1.78392	9.62219e-05	10.9699	37.7759
ENSG00000175938	ORAI3	1.3944	1.12136e-77	502.836	1321.85
ENSG00000179044	EXOC3L1	1.81913	0.000233242	9.2486	32.6354
ENSG00000187193	MT1X	2.70323	1.61258e-32	28.8259	187.731
ENSG00000213918	DNASE1	1.33678	2.38777e-96	779.857	1969.81
ENSG00000255439	VKORC1	1.74352	6.58895e-50	438.8	1469.32
ENSG00000005961	ITGA2B	1.68517	8.49209e-10	28.1506	90.5261
ENSG00000006283	CACNA1G	-1.20785	0.00356381	47.7628	20.6771
ENSG00000072818	ACAP1	2.42725	8.03055e-31	34.4966	185.546
ENSG00000083457	ITGAE	-1.06284	1.2575e-07	146.053	69.9138
ENSG00000091536	MYO15A	1.89755	1.53136e-08	19.2737	71.8099
ENSG00000108406	DHX40	1.28843	7.31988e-75	3378.45	8252.28
ENSG00000108511	HOXB6	-1.17763	0.0293891	22.7503	10.0574
ENSG00000108821	COL1A1	1.00164	2.11047e-46	712.278	1426.17
ENSG00000109046	WSB1	2.67146	4.03934e-277	2022.82	12886.9
ENSG00000109066	TMEM104	-1.54505	9.17596e-72	1385.94	474.939
ENSG00000109101	FOXN1	1.59167	5.4433e-06	24.202	72.9443
ENSG00000109107	ALDOC	4.12647	4.91576e-301	357.118	6237.37
ENSG00000121104	FAM117A	1.06764	2.92255e-18	196.888	412.68
ENSG00000125398	SOX9	1.81778	1.19023e-204	828.329	2920.18
ENSG00000125434	SLC25A35	-1.49966	5.11723e-21	261.967	92.6409
ENSG00000128422	KRT17	1.51501	5.89466e-67	1925.43	5502.91
ENSG00000129226	CD68	1.82871	1.87124e-27	150.003	532.842
ENSG00000132141	CCT6B	1.01839	0.0257942	15.6958	31.7943
ENSG00000141540	TTYH2	1.38254	0.000919033	29.6704	77.3588
ENSG00000141562	NARF	1.00435	3.1658e-70	1200.7	2408.65
ENSG00000142494	SLC47A1	-1.47139	1.0819e-05	60.454	21.8018
ENSG00000154035	C17orf103	1.03158	2.2721e-26	350.536	716.586
ENSG00000161653	NAGS	1.88979	1.03315e-06	13.4005	49.6597
ENSG00000161958	FGF11	1.57675	8.47068e-71	288.563	860.777
ENSG00000167434	CA4	1.06585	9.57581e-53	690.543	1445.58
ENSG00000167525	PROCA1	1.39752	1.26402e-16	84.9255	223.735
ENSG00000167536	DHRS13	1.30176	2.89562e-51	343.346	846.45
ENSG00000167695	FAM57A	1.20478	1.58879e-91	936.237	2158.05
ENSG00000167703	SLC43A2	-1.05218	1.32692e-74	2709.27	1306.52
ENSG00000167711	SERPINF2	1.59923	1.49539e-09	36.3532	110.143
ENSG00000168646	AXIN2	-1.13639	1.33032e-06	116.89	53.1731
ENSG00000170425	ADORA2B	1.52151	6.93871e-18	72.4699	208.054
ENSG00000171246	NPTX1	1.59776	0.000963487	17.0795	51.6952
ENSG00000171346	KRT15	2.02519	1.82016e-155	424.186	1726.63
ENSG00000172794	RAB37	-1.37146	2.07578e-07	94.2754	36.4373
ENSG00000174093	TBC1D3	1.01598	4.68693e-23	276.683	559.529
ENSG00000177469	PTRF	1.87863	6.9952e-145	410.247	1508.58
ENSG00000177728	KIAA0195	1.29389	2.15293e-113	3008.2	7375.73
ENSG00000179029	TMEM107	1.09542	1.93592e-25	245.257	524.053
ENSG00000179094	PER1	1.4145	3.22149e-81	497.908	1327.26
ENSG00000179148	ALOXE3	2.1376	5.42762e-53	170.83	751.704
ENSG00000179477	ALOX12B	1.23758	0.0226809	11.544	27.221
ENSG00000181013	C17orf47	1.17709	0.0394509	8.70857	19.6918
ENSG00000181284	TMEM102	1.04603	3.32731e-34	504.823	1042.38
ENSG00000181409	AATK	1.3733	2.95992e-06	44.2853	114.726
ENSG00000182459	TEX19	1.98579	1.98429e-13	24.8432	98.3989
ENSG00000182534	MXRA7	1.09273	1.86802e-12	116.283	248.005
ENSG00000182676	PPP1R27	1.24342	0.0275069	8.67455	20.5377
ENSG00000183018	SPNS2	2.09253	6.9209e-137	320.36	1366.32
ENSG00000185332	TMEM105	1.22645	2.0933e-08	55.4916	129.845
ENSG00000186832	KRT16	1.32359	9.68788e-17	264.63	662.338
ENSG00000186868	MAPT	1.60067	1.71969e-123	1096.2	3324.61
ENSG00000188126	MYO15B	1.14239	2.81079e-29	614.361	1356.18
ENSG00000188888	GPR179	1.21415	1.16028e-39	439.75	1020.24
ENSG00000205710	C17orf107	1.26744	1.18747e-14	94.5449	227.602
ENSG00000213859	KCTD11	2.16732	6.98639e-253	882.907	3965.92
ENSG00000214226	C17orf67	-1.2104	1.14369e-09	142.747	61.6877
ENSG00000214860	EVPLL	1.80304	1.54364e-21	65.6859	229.215
ENSG00000224383	C17orf72	1.89844	2.64617e-09	23.8644	88.9687
ENSG00000266202	LYRM9	1.01742	0.0473933	11.7804	23.847
ENSG00000266714	MYO15B	1.03727	8.91239e-15	159.455	327.255
ENSG00000074657	ZNF532	1.03605	4.60205e-09	129.446	265.443
ENSG00000075643	MOCOS	-1.09709	1.10108e-20	403.835	188.776
ENSG00000078043	PIAS2	1.75772	1.08812e-74	225.782	763.508
ENSG00000101605	MYOM1	1.13596	0.0198573	12.9616	28.4851
ENSG00000101782	RIOK3	1.09018	1.84311e-69	934.381	1989.3
ENSG00000134755	DSC2	1.26888	1.8754e-54	411.024	990.463
ENSG00000141452	C18orf8	-1.14977	1.89093e-18	346.486	156.16
ENSG00000141622	RNF165	3.3466	3.4334e-92	39.6614	403.454
ENSG00000154856	APCDD1	-1.18956	5.842e-08	132.823	58.2343
ENSG00000158201	ABHD3	-1.00758	5.87041e-13	283.399	140.957
ENSG00000166974	MAPRE2	-1.0081	9.57104e-09	217.003	107.894
ENSG00000011422	PLAUR	1.76862	4.44993e-28	78.7488	268.319
ENSG00000011478	QPCTL	1.07294	1.77206e-46	582.461	1225.34
ENSG00000012124	CD22	-1.72094	0.000455071	38.7157	11.7444
ENSG00000024422	EHD2	1.9304	1.5312e-279	1180.85	4500.95
ENSG00000075702	WDR62	-1.06495	1.74971e-64	2039.19	974.706
ENSG00000080031	PTPRH	1.69002	1.72536e-10	30.3448	97.9111
ENSG00000087086	FTL	1.07519	5.06393e-69	4050.67	8534.76
ENSG00000090661	CERS4	-1.00026	2.64059e-17	425.471	212.697
ENSG00000104812	GYS1	2.32873	0	2425.67	12185.7
ENSG00000104953	TLE6	4.35223	7.66141e-37	6.31201	128.919
ENSG00000104998	IL27RA	-1.27613	5.54957e-20	357.388	147.566
ENSG00000105048	TNNT1	1.62263	1.24599e-104	486.533	1498.21
ENSG00000105135	ILVBL	1.74801	5.95136e-147	2203.46	7401.34
ENSG00000105137	SYDE1	3.57205	8.83308e-176	66.4615	790.431
ENSG00000105141	CASP14	5.17441	1.57849e-183	17.5524	633.853
ENSG00000105220	GPI	1.58801	6.90456e-237	14488.3	43556.9
ENSG00000105270	CLIP3	1.51533	2.95558e-25	100.486	287.254
ENSG00000105290	APLP1	1.41515	1.16844e-36	187.335	499.598
ENSG00000105371	ICAM4	1.19345	0.0359121	9.68743	22.1551
ENSG00000105388	CEACAM5	1.11032	2.63762e-71	1414.43	3053.68
ENSG00000105427	CNFN	1.34426	1.10084e-12	68.1156	172.946
ENSG00000105479	CCDC114	1.21255	3.82572e-11	83.9807	194.623
ENSG00000105516	DBP	1.11095	1.14992e-19	228.415	493.348
ENSG00000105613	MAST1	1.33157	5.51936e-27	169.479	426.539
ENSG00000105649	RAB3A	1.7914	5.1213e-68	189.394	655.59
ENSG00000105650	PDE4C	1.5227	1.3811e-06	24.5056	70.4113
ENSG00000105668	UPK1A	3.76672	7.49979e-51	40.2686	548.104
ENSG00000105707	HPN	1.16924	5.70358e-06	44.7581	100.658
ENSG00000115257	PCSK4	1.06847	5.94548e-09	88.7058	186.034
ENSG00000116017	ARID3A	1.40327	1.95871e-84	1328.83	3514.76
ENSG00000116032	GRIN3B	1.51208	8.79604e-19	76.8914	219.311
ENSG00000118156	ZNF541	1.2273	4.57048e-06	32.7753	76.7365
ENSG00000125740	FOSB	1.17351	2.61879e-05	37.6697	84.9675
ENSG00000126583	PRKCG	2.0534	6.67055e-15	29.3659	121.893
ENSG00000127507	EMR2	3.60365	1.40828e-107	43.07	523.58
ENSG00000127663	KDM4B	1.01951	1.90417e-75	1323.67	2683.39
ENSG00000129946	SHC2	1.15382	9.57375e-15	123.978	275.853
ENSG00000130304	SLC27A1	1.31656	1.99331e-17	258.86	644.747
ENSG00000130513	GDF15	1.08583	6.66006e-38	1494.63	3172.5
ENSG00000130518	KIAA1683	1.40399	7.98545e-43	232.668	615.714
ENSG00000130751	NPAS1	1.31678	0.00163423	15.0206	37.4178
ENSG00000130812	ANGPTL6	1.25353	1.74714e-09	53.8375	128.362
ENSG00000131409	LRRC4B	1.04584	0.000134671	36.3872	75.124
ENSG00000142227	EMP3	1.15585	2.21351e-13	124.721	277.899
ENSG00000142449	FBN3	2.64139	2.7565e-06	5.56957	34.7503
ENSG00000142552	RCN3	3.92767	2.96114e-18	5.23194	79.6179
ENSG00000160460	SPTBN4	1.47834	2.27964e-10	45.1638	125.839
ENSG00000160469	BRSK1	1.28695	5.02551e-05	31.7965	77.5873
ENSG00000161082	CELF5	1.93666	3.88184e-16	34.6319	132.577
ENSG00000161277	THAP8	1.29356	4.94013e-27	168.973	414.208
ENSG00000161558	TMEM143	1.004	2.5865e-15	177.208	355.402
ENSG00000167600	CYP2S1	-1.02167	0.00236816	56.8421	27.9973
ENSG00000167601	AXL	3.07189	5.58273e-17	12.5228	105.301
ENSG00000167619	TMEM145	3.80895	2.70729e-20	5.67077	79.4785
ENSG00000167772	ANGPTL4	3.5925	7.70887e-282	240.025	2895.38
ENSG00000168661	ZNF30	-1.07433	3.62671e-09	169.143	80.3245
ENSG00000170909	OSCAR	1.55416	0.000525593	12.8604	37.7662
ENSG00000170949	ZNF160	1.75875	3.23186e-197	901.372	3050.28
ENSG00000171124	FUT3	3.11079	9.51073e-34	20.3877	176.121
ENSG00000171425	ZNF581	1.00344	2.1896e-20	566.531	1135.77
ENSG00000171954	CYP4F22	1.50853	0.00634455	10.1603	28.9081
ENSG00000174788	PCP2	1.99939	4.7178e-13	22.8515	91.3672
ENSG00000176024	ZNF613	-1.02574	0.00243702	47.2559	23.2101
ENSG00000176222	ZNF404	1.65191	1.851e-09	28.6915	90.1631
ENSG00000181588	MEX3D	1.07797	1.17285e-52	683.456	1442.82
ENSG00000186994	KANK3	1.04603	0.0193897	18.8348	38.8909
ENSG00000187550	SBK2	1.02843	0.000511081	43.138	87.9931
ENSG00000187902	SHISA7	1.04264	0.026663	14.8182	30.5254
ENSG00000188305	C19orf35	1.14921	0.0260594	11.544	25.6037
ENSG00000196437	ZNF569	-1.05799	0.0101903	35.8803	17.2333
ENSG00000213889	PPM1N	1.02493	0.000476627	38.8849	79.1253
ENSG00000220008	LINGO3	1.08823	0.00460046	19.9489	42.414
ENSG00000225950	NTF4	1.39041	0.000604582	18.8348	49.3761
ENSG00000244165	P2RY11	1.74665	5.76874e-37	411.193	1379.88
ENSG00000248098	BCKDHA	1.23463	4.1271e-80	1680.92	3955.56
ENSG00000251247	ZNF345	1.21838	5.38963e-06	33.8554	78.7768
ENSG00000254858	MPV17L2	-1.59657	3.60856e-31	609.025	201.381
ENSG00000255730	BCKDHA	1.22786	2.39274e-77	1596.1	3738.37
ENSG00000266953	RP11-618P17.4	1.14228	3.27482e-23	347.768	767.627
ENSG00000267508	ZNF285	1.32097	0.000504688	23.7632	59.3686
ENSG00000267757	AC006132.1	1.97066	2.14448e-05	9.3498	36.6464
ENSG00000005448	WDR54	1.66889	1.23138e-210	1167.22	3711.39
ENSG00000018280	SLC11A1	1.43583	1.38721e-05	23.5267	63.6486
ENSG00000034510	TMSB10	1.12136	8.72173e-83	6658.17	14485
ENSG00000054356	PTPRN	Inf	1.98747e-50	0	142.43
ENSG00000059728	MXD1	1.09243	2.03085e-70	962.363	2052.07
ENSG00000066248	NGEF	1.12163	6.80903e-11	96.8743	210.792
ENSG00000071575	TRIB2	1.13527	1.74608e-27	263.248	578.25
ENSG00000075426	FOSL2	1.64193	1.26279e-302	3097.37	9666.37
ENSG00000077044	DGKD	1.15202	5.6172e-129	2327.28	5171.79
ENSG00000079156	OSBPL6	-1.01286	5.4676e-08	161.244	79.9064
ENSG00000081052	COL4A4	1.28345	2.21943e-08	82.4618	200.729
ENSG00000091428	RAPGEF4	1.4817	0.00207544	11.2063	31.2968
ENSG00000114999	TTL	-1.16573	8.25808e-52	1156.05	515.294
ENSG00000115461	IGFBP5	1.81682	0	31432.8	110739
ENSG00000115468	EFHD1	1.00979	8.53116e-20	251.468	506.361
ENSG00000115548	KDM3A	2.02101	1.098e-220	1132.69	4597.2
ENSG00000115594	IL1R1	-1.48279	5.51479e-09	116.789	41.7869
ENSG00000115705	TPO	1.60969	2.75725e-18	66.766	203.76
ENSG00000115758	ODC1	-1.39792	1.18689e-94	1693.17	642.517
ENSG00000115841	RMDN2	-1.12695	0.0118327	32.8765	15.0536
ENSG00000115866	DARS	1.05341	2.32026e-38	1573.24	3265.16
ENSG00000116035	VAX2	-1.07104	5.8373e-05	86.0048	40.9361
ENSG00000118257	NRP2	-1.47507	3.77814e-07	87.0176	31.3017
ENSG00000118263	KLF7	1.17838	9.34129e-49	691.118	1564.16
ENSG00000121966	CXCR4	1.54777	1.2884e-35	135.184	395.232
ENSG00000123999	INHA	3.29558	7.27036e-80	131.675	1292.92
ENSG00000124006	OBSL1	1.4625	7.51401e-185	4652.83	12822.6
ENSG00000125629	INSIG2	2.69986	3.62629e-242	263.991	1715.25
ENSG00000127824	TUBA4A	1.36477	2.6339e-44	274.186	706.125
ENSG00000128683	GAD1	1.55327	1.27696e-17	70.1746	205.949
ENSG00000130508	PXDN	1.06909	2.06255e-149	5996.28	12580.8
ENSG00000132330	SCLY	-1.52	1.38462e-21	388.138	135.339
ENSG00000135631	RAB11FIP5	1.18437	4.96534e-30	239.958	545.336
ENSG00000135905	DOCK10	-1.601	2.95652e-09	99.0004	32.6354
ENSG00000135926	TMBIM1	1.21899	5.09583e-18	154.154	358.845
ENSG00000136689	IL1RN	2.33191	5.0315e-08	11.6792	58.8014
ENSG00000138035	PNPT1	-1.22065	1.24737e-41	821.404	352.455
ENSG00000138061	CYP1B1	2.1224	2.48046e-83	6539.9	28476
ENSG00000138074	SLC5A6	-1.14394	1.25134e-123	5462.49	2471.89
ENSG00000138439	FAM117B	1.37996	9.29872e-73	467.901	1217.76
ENSG00000143942	CHAC2	-2.44345	1.66532e-12	72.7063	13.3666
ENSG00000144045	DQX1	1.67568	0.000818716	9.68743	30.9484
ENSG00000144152	FBLN7	1.14835	0.0273341	11.6452	25.8127
ENSG00000144320	KIAA1715	1.61165	4.21455e-156	805.881	2462.78
ENSG00000144485	HES6	-1.0163	3.69727e-17	423.816	209.528
ENSG00000151692	RNF144A	1.03898	7.63516e-09	84.9596	174.573
ENSG00000152256	PDK1	3.98866	1.08295e-237	90.7647	1440.87
ENSG00000153093	ACOXL	1.24273	0.00262283	17.1807	40.6573
ENSG00000153563	CD8A	1.09573	0.0142642	22.5139	48.1169
ENSG00000155636	RBM45	-1.03941	7.38058e-11	216.127	105.152
ENSG00000158050	DUSP2	-1.25079	8.33017e-06	84.5199	35.5168
ENSG00000159239	C2orf81	1.22356	4.41387e-29	330.586	771.994
ENSG00000159399	HK2	2.5987	0	1494.66	9053.75
ENSG00000162981	FAM84A	1.02224	2.88266e-67	1095.46	2224.95
ENSG00000162999	DUSP19	1.25058	0.0319981	19.4761	46.3408
ENSG00000163082	SGPP2	1.63224	1.18778e-16	57.315	177.673
ENSG00000163328	GPR155	2.3048	2.63965e-28	36.0155	177.952
ENSG00000163516	ANKZF1	2.60126	0	815.669	4949.61
ENSG00000163794	UCN	2.05075	6.56346e-06	8.50616	35.2429
ENSG00000168505	GBX2	-1.45456	0.0299075	16.7759	6.12096
ENSG00000168874	ATOH8	1.28041	5.49057e-07	39.931	96.9955
ENSG00000169031	COL4A3	1.60865	4.55409e-38	138.425	422.15
ENSG00000175874	CREG2	1.48302	3.58314e-26	120.198	335.993
ENSG00000177519	RPRM	-1.08292	8.44305e-05	78.3771	36.9997
ENSG00000184182	UBE2F	-1.0564	4.04932e-18	396.577	190.687
ENSG00000184731	FAM110C	1.44487	2.11933e-75	440.324	1198.73
ENSG00000184898	RBM43	1.54219	4.09772e-29	116.452	339.149
ENSG00000196843	ARID5A	1.74262	2.03962e-47	144.67	484.127
ENSG00000197635	DPP4	2.72666	1.25732e-09	7.83091	51.8345
ENSG00000204128	C2orf72	3.6695	5.18639e-66	19.0713	242.665
ENSG00000204186	ZDBF2	1.02585	1.31171e-07	67.9804	138.419
ENSG00000244617	ASPRV1	1.10207	0.0252644	17.89	38.4031
ENSG00000247626	MARS2	-1.17433	8.73962e-23	413.691	183.302
ENSG00000042062	FAM65C	-1.15594	1.03162e-09	199.69	89.6153
ENSG00000061656	SPAG4	3.54586	2.48638e-128	46.2098	539.689
ENSG00000064205	WISP2	2.56739	0	2010.12	11914.7
ENSG00000064787	BCAS1	1.32144	1.16651e-165	2388.34	5968.83
ENSG00000088899	PROSAPIP1	1.27235	7.59444e-23	153.312	370.33
ENSG00000101040	ZMYND8	1.28758	4.81143e-66	6140.05	14989
ENSG00000101162	TUBB1	-1.40666	3.38346e-06	69.939	26.3799
ENSG00000101188	NTSR1	1.30853	1.93318e-19	124.721	308.922
ENSG00000101197	BIRC7	1.88994	5.56039e-09	31.3917	116.344
ENSG00000101230	ISM1	-2.5215	5.96079e-08	47.6607	8.30065
ENSG00000101347	SAMHD1	-1.1819	1.62104e-33	626.172	275.998
ENSG00000101400	SNTA1	1.81138	2.79408e-24	106.494	373.769
ENSG00000101443	WFDC2	1.18442	0.000533436	24.202	55.0044
ENSG00000125508	SRMS	1.79058	0.000190218	10.2275	35.3823
ENSG00000125850	OVOL2	-3.07276	1.07827e-17	121.886	14.4865
ENSG00000125895	TMEM74B	5.52838	1.85745e-84	5.43435	250.817
ENSG00000126001	CEP250	1.4399	1.92125e-199	2066.59	5606.71
ENSG00000130684	ZNF337	1.01097	5.76994e-61	991.766	1998.67
ENSG00000132793	LPIN3	2.00618	8.8692e-302	1994.1	8010.6
ENSG00000149596	JPH2	5.85126	4.91126e-46	2.49776	144.197
ENSG00000149599	DUSP15	1.38333	0.0190561	8.84379	23.0707
ENSG00000154930	ACSS1	-1.43117	1.45749e-26	378.621	140.405
ENSG00000183798	EMILIN3	1.90762	1.71257e-46	210.321	789.102
ENSG00000196476	C20orf96	1.23209	1.61662e-11	97.0767	228.04
ENSG00000196839	ADA	1.16072	4.44264e-11	116.553	260.576
ENSG00000267882	AL031666.2	1.02868	2.00343e-05	69.467	141.724
ENSG00000154721	JAM2	1.66798	0.00150635	9.38382	29.8188
ENSG00000159110	IFNAR2	-1.03788	7.67423e-17	406.569	198.016
ENSG00000159200	RCAN1	-1.39577	1.58268e-11	146.762	55.7758
ENSG00000159216	RUNX1	1.05934	6.0565e-98	1910.72	3981.89
ENSG00000159261	CLDN14	1.08291	0.000906425	28.5223	60.4188
ENSG00000160233	LRRC3	1.34084	1.48167e-20	116.788	295.824
ENSG00000171587	DSCAM	1.28637	4.23563e-54	2954.43	7206.24
ENSG00000205930	C21orf49	1.71041	0.0135166	4.79311	15.6857
ENSG00000269430	LRRC3DN	1.55252	1.17448e-24	100.014	293.37
ENSG00000025708	TYMP	1.46336	0.00302761	10.0251	27.644
ENSG00000093072	CECR1	1.51389	9.76889e-05	16.0335	45.7881
ENSG00000099954	CECR2	1.0407	0.000541581	34.2602	70.481
ENSG00000100003	SEC14L2	1.22534	3.46543e-23	173.665	406.047
ENSG00000100027	YPEL1	1.28567	1.18511e-38	260.92	636.112
ENSG00000100077	ADRBK2	-1.01849	4.38255e-09	218.288	107.755
ENSG00000100097	LGALS1	1.24074	4.21711e-14	1585.77	3747.48
ENSG00000100100	PIK3IP1	1.74668	1.46636e-81	276.447	927.716
ENSG00000100106	TRIOBP	1.19571	5.54018e-92	1128.71	2585.38
ENSG00000100292	HMOX1	1.33451	9.22992e-09	122.156	308.066
ENSG00000100300	TSPO	1.06976	9.85422e-17	173.834	364.892
ENSG00000100302	RASD2	2.39662	4.63058e-15	20.5561	108.242
ENSG00000100311	PDGFB	1.71633	5.56374e-78	1104.23	3628.49
ENSG00000100385	IL2RB	-1.45284	0.00017139	54.682	19.9754
ENSG00000128228	SDF2L1	-1.1086	4.87849e-54	1320.63	612.433
ENSG00000178026	FAM211B	1.6461	1.00069e-18	60.3859	189
ENSG00000184164	CRELD2	-1.05914	2.99381e-31	745.864	357.954
ENSG00000185022	MAFF	1.0346	3.6573e-09	85.7012	175.563
ENSG00000185133	INPP5J	-1.52029	9.02287e-12	156.18	54.4469
ENSG00000196622	RIMBP3	-1.41409	1.674e-07	81.3477	30.5254
ENSG00000198125	MB	1.73154	7.95898e-47	314.116	1043.12
ENSG00000206252	AP000525.1	1.5519	0.00399393	8.37094	24.5438
ENSG00000218537	AP000350.4	1.05885	7.75922e-63	1847.5	3848.84
ENSG00000219438	FAM19A5	-1.17915	3.87365e-06	101.937	45.0167
ENSG00000240972	MIF	1.00084	1.51471e-140	8259.22	16528
ENSG00000242114	MTFP1	1.70341	2.30398e-88	532.404	1733.88
ENSG00000249590	RP4-539M6.19	1.78603	4.13869e-93	352.292	1214.93
ENSG00000267954	AP000349.1	1.12971	0.00856009	20.9278	45.793
ENSG00000268812	MGC20647	1.2143	4.81926e-05	33.619	78.0054
ENSG00000044524	EPHA3	1.7322	1.18072e-12	31.1212	103.395
ENSG00000080224	EPHA6	1.24987	1.0096e-15	103.659	246.522
ENSG00000082684	SEMA5B	4.5285	3.08957e-114	30.3448	700.323
ENSG00000091986	CCDC80	1.87141	1.64209e-10	24.0668	88.0579
ENSG00000114023	FAM162A	3.12896	0	616.416	5392.42
ENSG00000114268	PFKFB4	4.61363	0	231.047	5656.39
ENSG00000114439	BBX	1.29189	2.10343e-113	1063.43	2603.79
ENSG00000114480	GBE1	2.45914	2.69782e-263	426.888	2347.41
ENSG00000114654	EFCC1	-1.17063	0.0105089	33.4166	14.8446
ENSG00000114767	RRP9	-1.0412	7.07465e-24	583.911	283.736
ENSG00000121858	TNFSF10	1.19168	9.18815e-07	50.9017	116.269
ENSG00000131389	SLC6A6	1.35315	2.83205e-14	3138.79	8018.63
ENSG00000134107	BHLHE40	2.34603	0	1285.8	6537.3
ENSG00000144648	CCBP2	1.37663	3.74855e-16	86.2752	224.024
ENSG00000144843	ADPRH	1.22214	0.000415588	21.4678	50.0827
ENSG00000144857	BOC	2.0021	1.75132e-20	36.9944	148.193
ENSG00000145107	TM4SF19	1.15503	0.000988362	23.5939	52.5411
ENSG00000150995	ITPR1	1.23443	2.56011e-52	413.892	973.836
ENSG00000152952	PLOD2	1.22757	2.40486e-108	3668.03	8589.49
ENSG00000154783	FGD5	4.39796	1.61721e-24	3.71305	78.2793
ENSG00000160124	CCDC58	1.05849	2.27154e-07	70.7486	147.352
ENSG00000163376	KBTBD8	-1.95228	4.43634e-12	86.2761	22.2944
ENSG00000163491	NEK10	-1.21033	0.0458001	26.5305	11.4657
ENSG00000163638	ADAMTS9	-1.42126	2.75964e-13	185.377	69.217
ENSG00000163659	TIPARP	1.17489	3.66737e-42	396.914	896.135
ENSG00000163686	ABHD6	-1.20696	0.000185881	63.3225	27.4301
ENSG00000163689	C3orf67	1.10937	2.01545e-05	40.9439	88.3367
ENSG00000163701	IL17RE	1.6535	3.05407e-22	84.6891	266.428
ENSG00000163710	PCOLCE2	1.28617	0.00250796	15.257	37.2087
ENSG00000163754	GYG1	-1.1779	1.89654e-51	1436.54	634.942
ENSG00000163818	LZTFL1	1.03016	9.19245e-05	72.8756	148.83
ENSG00000163823	CCR1	1.46002	0.00127906	13.8053	37.9801
ENSG00000163872	YEATS2	1.60779	6.90374e-228	1577.94	4809.32
ENSG00000164045	CDC25A	-1.25027	2.51553e-23	399.244	167.83
ENSG00000164077	MON1A	-1.52936	1.05121e-17	205.461	71.1779
ENSG00000168301	KCTD6	-1.04597	0.000565105	64.7742	31.3714
ENSG00000169087	HSPBAP1	-1.31523	5.72552e-05	58.4622	23.4937
ENSG00000172061	LRRC15	1.36102	1.49918e-14	77.0275	197.858
ENSG00000173175	ADCY5	-2.17248	4.88035e-48	2559.53	567.78
ENSG00000173531	MST1	1.07871	2.47764e-12	119.254	251.882
ENSG00000175093	SPSB4	-1.41649	0.000410607	40.7415	15.2627
ENSG00000175105	ZNF654	1.00495	3.98796e-20	378.047	758.692
ENSG00000176945	MUC20	1.11767	1.07851e-12	178.964	388.345
ENSG00000178075	GRAMD1C	1.35046	0.00101997	16.4383	41.9165
ENSG00000181458	TMEM45A	3.70954	8.08558e-187	65.7199	859.763
ENSG00000181467	RAP2B	1.05079	1.27098e-97	2041.58	4229.48
ENSG00000181744	C3orf58	1.44339	1.9657e-94	548.707	1492.26
ENSG00000183873	SCN5A	2.15758	2.09687e-15	24.4044	108.884
ENSG00000184500	PROS1	1.27711	2.05975e-19	125.227	303.493
ENSG00000186451	SPATA12	2.07085	0.000581522	6.1096	25.6685
ENSG00000196220	SRGAP3	1.19924	1.45562e-08	60.926	139.897
ENSG00000196428	TSC22D2	1.02793	2.47519e-98	2661.95	5427.97
ENSG00000213533	TMEM110	-1.02889	1.79701e-21	487.409	238.873
ENSG00000213672	NCKIPSD	1.55133	2.48812e-158	923.378	2706.3
ENSG00000229729	RP11-159G9.5	1.18901	2.87162e-13	91.7776	209.249
ENSG00000232013	AC107021.1	1.56036	0.0117738	6.98726	20.6074
ENSG00000243477	NAT6	1.31259	2.84643e-18	149.633	371.669
ENSG00000244405	ETV5	-1.41703	1.77165e-11	153.074	57.3235
ENSG00000248592	TMEM110-MUSTN1	-1.26568	2.19158e-10	145.953	60.7024
ENSG00000064042	LIMCH1	1.69746	1.92215e-45	142.611	462.529
ENSG00000068078	FGFR3	1.07108	1.95585e-56	1024.2	2151.84
ENSG00000087128	TMPRSS11E	1.13905	0.0229221	13.0288	28.6942
ENSG00000087266	SH3BP2	1.34654	8.17841e-164	1978.16	5030.5
ENSG00000109771	LRP2BP	1.19284	0.00149251	20.4889	46.8383
ENSG00000118804	FAM47E-STBD1	1.4534	2.09193e-83	441.503	1209.07
ENSG00000121895	TMEM156	2.08409	1.24807e-05	9.68743	41.0754
ENSG00000128039	SRD5A3	1.08851	3.86462e-56	674.407	1434.15
ENSG00000138640	FAM13A	2.94381	3.44241e-91	61.466	472.945
ENSG00000138641	HERC3	1.20635	4.13467e-68	638.83	1474.12
ENSG00000138646	HERC5	-1.11065	0.0234131	28.2518	13.083
ENSG00000138764	CCNG2	2.22907	6.74774e-153	648.89	3042.21
ENSG00000138795	LEF1	1.59642	0.0110041	6.21081	18.781
ENSG00000145246	ATP10D	1.06277	0.0177537	13.8053	28.8384
ENSG00000150630	VEGFC	1.39565	6.5608e-13	60.5211	159.236
ENSG00000151012	SLC7A11	1.17355	1.65023e-22	156.721	353.51
ENSG00000152969	JAKMIP1	1.82975	7.97608e-06	10.9027	38.7564
ENSG00000153132	CLGN	-1.17841	0.00937954	32.6401	14.4216
ENSG00000157404	KIT	1.59297	1.89466e-05	19.3749	58.4482
ENSG00000163633	C4orf36	1.02376	0.0140654	18.0924	36.7857
ENSG00000163993	S100P	1.12611	7.18564e-31	2472.82	5397.41
ENSG00000164039	BDH2	1.74994	2.98431e-06	16.1006	54.1536
ENSG00000164040	PGRMC2	1.12933	2.62082e-40	1195.88	2616.06
ENSG00000164056	SPRY1	3.20367	1.73845e-63	27.881	256.868
ENSG00000164096	C4orf3	2.39383	0	1038.28	5456.67
ENSG00000164105	SAP30	1.00024	3.07056e-13	133.903	267.851
ENSG00000164142	FAM160A1	1.07548	1.01261e-17	169.007	356.168
ENSG00000168214	RBPJ	1.08793	6.12319e-64	1097.48	2332.92
ENSG00000173013	CCDC96	-1.14984	8.52746e-05	73.044	32.919
ENSG00000175920	DOK7	-1.56019	3.8793e-62	932.999	316.386
ENSG00000182308	DCAF4L1	-1.5215	0.00791068	23.8304	8.30065
ENSG00000184178	SCFD2	-1.09766	3.20855e-18	367.582	171.761
ENSG00000186352	ANKRD37	3.46734	3.73613e-56	19.9489	220.645
ENSG00000189157	FAM47E	1.42281	4.44581e-72	390.94	1048.14
ENSG00000196159	FAT4	-1.08526	2.49173e-14	445.219	209.835
ENSG00000196355	AC021860.1	1.12554	0.00885191	16.4723	35.9398
ENSG00000197712	FAM114A1	1.38179	6.54207e-58	342.84	893.413
ENSG00000198948	MFAP3L	-1.52874	2.83686e-09	107.575	37.2833
ENSG00000205129	C4orf47	3.82835	1.43117e-10	2.39656	34.0437
ENSG00000037280	FLT4	1.22832	0.000353295	23.0879	54.0936
ENSG00000069011	PITX1	-1.03227	6.87389e-20	467.394	228.527
ENSG00000072682	P4HA2	2.31387	0	1588.06	7896.09
ENSG00000113083	LOX	6.05328	3.04051e-129	6.17679	410.187
ENSG00000113205	PCDHB3	1.11687	1.233e-36	358.47	777.437
ENSG00000113209	PCDHB5	1.09149	0.0104781	16.4383	35.029
ENSG00000113212	PCDHB7	1.08931	0.00158591	24.0668	51.2074
ENSG00000113231	PDE8B	1.18372	1.89588e-06	47.1547	107.118
ENSG00000113273	ARSB	-1.16954	1.71595e-13	245.864	109.302
ENSG00000113369	ARRDC3	1.32306	5.1838e-17	699.62	1750.42
ENSG00000113389	NPR3	1.73239	4.18979e-16	47.9643	159.375
ENSG00000113657	DPYSL3	2.37014	4.93185e-08	8.06733	41.7075
ENSG00000113739	STC2	1.53371	1.87469e-96	16697.6	48344.3
ENSG00000120328	PCDHB12	1.18737	1.26291e-07	54.8172	124.839
ENSG00000120708	TGFBI	1.21844	7.15805e-97	3800.98	8844.69
ENSG00000134986	NREP	1.944	2.77991e-56	127.355	490.024
ENSG00000138829	FBN2	-2.38351	7.18479e-18	377.742	72.3917
ENSG00000142319	SLC6A3	1.40842	1.99379e-12	58.293	154.737
ENSG00000145491	ROPN1L	1.87966	0.00012098	7.49328	27.5743
ENSG00000145730	PAM	2.46955	0	811.482	4494.58
ENSG00000145779	TNFAIP8	1.41058	2.55662e-23	119.321	317.208
ENSG00000145780	FEM1C	1.0476	1.51872e-38	456.052	942.7
ENSG00000145901	TNIP1	1.37636	4.32322e-186	2231.79	5794
ENSG00000146094	DOK3	2.28606	1.80273e-169	280.025	1365.74
ENSG00000151882	CCL28	2.13973	2.46971e-36	57.0785	251.533
ENSG00000152377	SPOCK1	1.24168	3.4416e-65	714.677	1690.02
ENSG00000152669	CCNO	-1.5298	8.62597e-08	83.0682	28.7687
ENSG00000155846	PPARGC1B	-2.01391	1.18621e-44	406.231	100.583
ENSG00000155850	SLC26A2	-1.25535	2.60185e-21	364.882	152.846
ENSG00000156463	SH3RF2	1.00592	6.21087e-07	89.2458	179.226
ENSG00000164211	STARD4	1.47058	1.88346e-31	152.027	421.319
ENSG00000168269	FOXI1	-1.19543	0.00054824	76.825	33.5462
ENSG00000170231	FABP6	1.70459	0.000177643	11.3075	36.8554
ENSG00000170464	DNAJC18	1.03577	6.81441e-10	110.511	226.571
ENSG00000173221	GLRX	1.79653	3.04738e-14	35.7791	124.291
ENSG00000174358	SLC6A19	2.38929	7.44031e-08	9.58623	50.222
ENSG00000177453	NIM1	2.80217	2.39618e-33	22.075	153.971
ENSG00000182578	CSF1R	2.42296	2.52964e-06	6.41321	34.3921
ENSG00000183111	ARHGEF37	1.84169	3.48366e-52	190.846	684.049
ENSG00000183258	DDX41	1.26617	6.73174e-184	4198.84	10099.1
ENSG00000186314	PRELID2	2.3211	1.299e-62	81.3137	406.335
ENSG00000187678	SPRY4	-2.77714	1.14522e-14	93.0601	13.5757
ENSG00000197043	ANXA6	-1.36014	9.03012e-33	518.228	201.873
ENSG00000197451	HNRNPAB	-1.04092	3.29505e-104	8730.19	4243.04
ENSG00000198624	CCDC69	-1.22129	2.90254e-09	148.249	63.5838
ENSG00000198780	FAM169A	-1.61461	2.02924e-10	106.629	34.82
ENSG00000204677	FAM153C	2.57841	0.00812296	1.5189	9.07206
ENSG00000010704	HFE	1.01324	2.44948e-05	49.5512	100.016
ENSG00000010810	FYN	1.22721	4.79232e-15	102.241	239.361
ENSG00000012660	ELOVL5	-1.23277	9.58743e-62	1693	720.373
ENSG00000025039	RRAGD	2.71229	3.35216e-36	52.9938	347.3
ENSG00000026950	BTN3A1	2.15773	4.61051e-07	10.0251	44.7331
ENSG00000096060	FKBP5	-1.06334	2.17742e-37	929.252	444.669
ENSG00000096696	DSP	1.74204	0	29854.6	99866
ENSG00000111981	ULBP1	1.48792	3.87849e-14	57.5505	161.42
ENSG00000112183	RBM24	-1.60754	5.84638e-05	53.8043	17.6563
ENSG00000112208	BAG2	-1.05018	0.000412661	65.5507	31.655
ENSG00000112541	PDE10A	-1.58032	0.00180554	30.0752	10.0574
ENSG00000112576	CCND3	-1.18635	2.31992e-63	1498.31	658.375
ENSG00000112715	VEGFA	2.21317	1.33686e-163	1131.34	5245.92
ENSG00000118402	ELOVL4	-1.06238	0.00802834	68.8929	32.9887
ENSG00000118495	PLAGL1	1.15141	3.00438e-15	113.008	251.026
ENSG00000118515	SGK1	-1.53058	1.8397e-12	149.362	51.7
ENSG00000118523	CTGF	-1.3564	8.23402e-10	146.965	57.398
ENSG00000123545	NDUFAF4	-1.63621	1.19898e-12	128.131	41.2197
ENSG00000124508	BTN2A2	1.39982	1.66873e-21	113.819	300.332
ENSG00000124602	UNC5CL	1.32336	0.00787453	13.0969	32.7748
ENSG00000124743	KLHL31	1.8126	3.08078e-11	28.8931	101.494
ENSG00000124787	RPP40	-1.09033	2.48567e-11	229.73	107.894
ENSG00000130347	RTN4IP1	-1.03698	5.28428e-07	136.535	66.5398
ENSG00000131016	AKAP12	1.59016	1.31803e-14	46.3442	139.534
ENSG00000135521	LTV1	-1.23859	3.21539e-33	607.981	257.654
ENSG00000137193	PIM1	1.43613	7.89276e-52	283.738	767.778
ENSG00000137331	IER3	1.70992	8.14013e-176	2183.95	7144.64
ENSG00000146151	HMGCLL1	1.21934	2.22782e-07	49.45	115.14
ENSG00000146278	PNRC1	1.78272	5.46783e-149	522.413	1797.49
ENSG00000146411	SLC2A12	2.35744	3.90465e-33	44.4545	227.811
ENSG00000153294	GPR115	1.34577	6.02646e-38	401.101	1019.46
ENSG00000156535	CD109	1.22664	5.47265e-80	801.83	1876.46
ENSG00000164442	CITED2	1.9519	0	1463	5660.13
ENSG00000164626	KCNK5	-1.01899	3.15446e-20	544.927	268.901
ENSG00000164674	SYTL3	1.45559	3.40012e-06	24.9776	68.5055
ENSG00000168394	TAP1	-1.01682	1.69232e-32	842.805	416.517
ENSG00000170542	SERPINB9	-1.82098	0.000117133	32.8094	9.28597
ENSG00000175048	ZDHHC14	-1.74307	1.53167e-17	178.728	53.3919
ENSG00000186470	BTN3A2	1.63215	0.000146678	12.1852	37.7711
ENSG00000188820	FAM26F	2.15812	1.12255e-05	6.64964	29.6795
ENSG00000188994	ZNF292	1.36642	2.73462e-63	1033.75	2665.33
ENSG00000196126	HLA-DRB1	1.74412	1.81749e-59	302.471	1013.25
ENSG00000197977	ELOVL2	-1.67019	3.64883e-32	366.469	115.149
ENSG00000198719	DLL1	1.75956	3.04876e-96	415.076	1405.43
ENSG00000198729	PPP1R14C	-1.76843	0.00197545	26.1257	7.66862
ENSG00000203907	OOEP	1.25537	1.04392e-05	32.4377	77.4382
ENSG00000204389	HSPA1A	-1.0002	1.90659e-21	5253.07	2626.17
ENSG00000204396	VWA7	1.36172	4.63748e-21	125.465	322.432
ENSG00000204525	HLA-C	1.03499	5.2402e-16	495.915	1016.18
ENSG00000204538	PSORS1C2	1.20991	0.022425	11.3415	26.2357
ENSG00000204580	DDR1	1.01865	2.53365e-80	11552.6	23405.9
ENSG00000204618	RNF39	1.01143	1.56762e-06	60.0483	121.051
ENSG00000206503	HLA-A	1.05003	1.53709e-67	1011.61	2094.62
ENSG00000219607	PPP1R3G	4.68817	3.7393e-32	3.71305	95.7217
ENSG00000228727	SAPCD1	1.38397	0.00948536	16.3031	42.5486
ENSG00000233822	HIST1H2BN	1.06619	5.94649e-06	48.6736	101.917
ENSG00000234745	HLA-B	2.21774	1.04376e-83	152.433	709.066
ENSG00000240065	PSMB9	-2.11742	0.000208502	30.2095	6.96205
ENSG00000269155	AL009178.1	2.60415	8.08989e-10	7.83091	47.6145
ENSG00000015520	NPC1L1	2.70203	4.37185e-11	22.2103	144.526
ENSG00000033050	ABCF2	-1.13364	5.95867e-81	2501.89	1140.27
ENSG00000048052	HDAC9	-2.12496	0.000197719	27.307	6.26033
ENSG00000078053	AMPH	-1.83362	1.25795e-06	51.1373	14.3471
ENSG00000081803	CADPS2	-1.08679	3.0422e-28	628.503	295.903
ENSG00000105784	RUNDC3B	1.10367	0.0177464	22.5479	48.4556
ENSG00000105877	DNAH11	1.16888	2.49337e-16	178.357	401.015
ENSG00000105974	CAV1	1.16253	1.65509e-128	2558.12	5726.33
ENSG00000105997	HOXA3	1.14851	0.028976	11.1051	24.6184
ENSG00000106006	HOXA6	1.41206	0.000963515	13.4005	35.6611
ENSG00000106031	HOXA13	4.05137	1.96632e-34	8.50616	141.032
ENSG00000106069	CHN2	1.05344	0.00697524	24.8092	51.491
ENSG00000106327	TFR2	2.47186	3.56295e-13	12.59	69.8441
ENSG00000106333	PCOLCE	1.28831	8.89161e-10	98.4944	240.565
ENSG00000106366	SERPINE1	1.406	6.43295e-50	276.954	733.929
ENSG00000122591	FAM126A	-1.53948	5.30929e-08	148.854	51.2074
ENSG00000122641	INHBA	1.40318	1.95676e-62	409.809	1083.88
ENSG00000122786	CALD1	1.09381	0.0399308	12.5228	26.7284
ENSG00000128578	STRIP2	-1.7337	3.21166e-09	84.6891	25.4643
ENSG00000128594	LRRC4	-1.03149	4.74942e-05	94.3094	46.1366
ENSG00000135245	HILPDA	2.46007	0	799.973	4401.81
ENSG00000146555	SDK1	1.00461	9.20081e-84	1823.13	3657.93
ENSG00000146648	EGFR	1.37196	1.5506e-79	544.386	1408.99
ENSG00000146674	IGFBP3	3.86497	0	445.792	6495.37
ENSG00000146858	ZC3HAV1L	1.0046	3.6782e-08	81.8546	164.232
ENSG00000146955	RAB19	-1.02782	0.0144068	35.1379	17.2333
ENSG00000160999	SH2B2	1.59021	1.82093e-42	180.18	542.51
ENSG00000164603	C7orf60	1.32958	1.33716e-22	206.271	518.42
ENSG00000164619	BMPER	1.39038	0.00504711	18.97	49.7294
ENSG00000164638	SLC29A4	1.68371	6.21099e-92	638.086	2049.87
ENSG00000164649	CDCA7L	1.31209	4.13162e-55	363.127	901.649
ENSG00000164708	PGAM2	1.32335	1.98995e-09	45.8714	114.791
ENSG00000164778	EN2	-1.26676	6.82944e-07	97.6508	40.5828
ENSG00000164849	GPR146	3.17328	1.54279e-171	87.8621	792.601
ENSG00000164850	GPER	1.22249	1.14941e-44	1337.04	3119.95
ENSG00000165171	WBSCR27	1.21148	0.00270074	21.1974	49.0877
ENSG00000166924	NYAP1	2.43814	2.49103e-12	14.717	79.7573
ENSG00000170379	FAM115C	4.48289	5.4801e-251	37.8721	846.844
ENSG00000170775	GPR37	-1.33954	4.58309e-18	258.287	102.061
ENSG00000174428	GTF2IRD2B	1.07265	2.93421e-08	68.8249	144.759
ENSG00000174945	AMZ1	1.08606	2.08411e-84	1257.78	2670.2
ENSG00000176428	VPS37D	1.79392	1.28552e-24	66.0235	228.941
ENSG00000178826	TMEM139	1.11399	0.00420108	19.1384	41.4239
ENSG00000181652	ATG9B	1.686	2.91554e-13	106.022	341.139
ENSG00000184903	IMMP2L	1.00983	5.93258e-06	52.1842	105.082
ENSG00000196511	TPK1	-1.38846	0.000619588	41.9899	16.039
ENSG00000197576	HOXA4	2.06409	2.826e-08	24.3032	101.629
ENSG00000198074	AKR1B10	-2.80052	2.22695e-13	71.5591	10.2713
ENSG00000198750	GATSL2	-1.15954	0.0201319	28.7587	12.874
ENSG00000204876	AC021218.2	1.44468	0.000173882	19.1725	52.1878
ENSG00000215018	COL28A1	1.01764	0.000341062	38.1085	77.1546
ENSG00000029534	ANK1	-1.32697	2.9255e-05	98.2912	39.1794
ENSG00000076641	PAG1	2.077	2.00818e-32	58.6646	247.522
ENSG00000092964	DPYSL2	1.22134	4.68609e-83	884.428	2062.16
ENSG00000104213	PDGFRL	1.30833	2.66707e-34	225.105	557.484
ENSG00000104419	NDRG1	5.43211	0	625.797	27018.5
ENSG00000104450	SPAG1	-1.36272	6.70879e-17	364.138	141.594
ENSG00000104765	BNIP3L	3.36832	0	871.195	8996.63
ENSG00000120896	SORBS3	1.18136	1.23799e-29	342.065	775.769
ENSG00000120913	PDLIM2	1.20239	4.59857e-33	275.906	634.918
ENSG00000131773	KHDRBS3	-1.1387	0.00218147	39.7966	18.0744
ENSG00000132554	RGS22	1.15049	0.00123532	24.2692	53.8749
ENSG00000133874	RNF122	2.24566	1.626e-55	79.4912	376.99
ENSG00000134013	LOXL2	3.03473	0	961.044	7875.66
ENSG00000147408	CSGALNACT1	1.26504	1.78394e-21	214.305	515.046
ENSG00000147604	RPL7	1.40841	0.0191639	104.943	278.566
ENSG00000147689	FAM83A	-1.05181	5.63998e-17	403.766	194.762
ENSG00000156103	MMP16	-1.49342	4.56185e-13	156.045	55.4225
ENSG00000156170	NDUFAF6	-1.02317	1.14083e-18	437.59	215.31
ENSG00000159167	STC1	1.69297	2.88845e-105	1024.88	3313.65
ENSG00000164683	HEY1	2.95199	1.50502e-37	24.3704	188.581
ENSG00000167034	NKX3-1	-2.29792	2.91685e-10	64.3354	13.083
ENSG00000167656	LY6D	2.00162	1.54606e-27	74.6309	298.859
ENSG00000169499	PLEKHA2	1.90414	1.3527e-126	354.925	1328.44
ENSG00000170727	BOP1	-1.07439	2.13256e-11	219.504	104.236
ENSG00000172164	SNTB1	1.08568	4.26931e-11	93.1613	197.723
ENSG00000173566	NUDT18	1.17454	2.39508e-22	252.278	569.443
ENSG00000179041	RRS1	-1.27934	6.97013e-77	1643.08	676.923
ENSG00000182325	FBXL6	-1.00355	9.30326e-25	835.447	416.695
ENSG00000186918	ZNF395	2.34124	0	1014.55	5141.1
ENSG00000187840	EIF4EBP1	1.33936	2.12025e-80	596.807	1510.15
ENSG00000198363	ASPH	1.49317	1.66367e-164	1294	3642.7
ENSG00000204839	MROH6	-1.04047	3.03247e-32	784.446	381.373
ENSG00000221818	EBF2	4.02468	4.22536e-10	1.95773	31.864
ENSG00000221914	PPP2R2A	1.24401	4.28914e-95	964.186	2283.73
ENSG00000240694	PNMA2	2.06524	1.04978e-13	24.4716	102.415
ENSG00000241852	C8orf58	2.41746	5.06364e-94	112.401	600.48
ENSG00000248235	AC037459.4	2.10789	7.33814e-39	65.9555	284.308
ENSG00000253633	KB-1980E6.3	6.78285	4.21679e-33	0.87766	96.6422
ENSG00000005238	FAM214B	1.18249	4.21576e-35	317.052	719.606
ENSG00000066697	MSANTD3	1.07611	1.93575e-26	346.993	731.579
ENSG00000086061	DNAJA1	-1.08382	1.06421e-112	6374.96	3007.56
ENSG00000095303	PTGS1	3.05675	1.25777e-09	5.13074	42.6928
ENSG00000107077	KDM4C	1.08765	2.24202e-53	622.999	1324.05
ENSG00000107099	DOCK8	-1.13533	1.16888e-26	562.107	255.888
ENSG00000107104	KANK1	-1.17341	5.06126e-24	471.646	209.114
ENSG00000107159	CA9	9.35448	0	2.83539	1856.06
ENSG00000107262	BAG1	1.05337	1.41089e-39	1056.13	2191.88
ENSG00000119457	SLC46A2	1.00986	0.0201137	17.1135	34.4618
ENSG00000122733	KIAA1045	4.00581	1.3444e-15	3.47662	55.8503
ENSG00000135002	RFK	-1.35738	1.35955e-24	349.086	136.245
ENSG00000135046	ANXA1	1.06893	2.29117e-17	229.427	481.31
ENSG00000136883	KIF12	-1.08464	6.99292e-06	116.35	54.8602
ENSG00000136928	GABBR2	-1.16123	2.78144e-22	520.556	232.757
ENSG00000137103	TMEM8B	1.06058	1.98181e-14	140.923	293.933
ENSG00000147852	VLDLR	2.41562	2.68803e-264	375.918	2005.71
ENSG00000147872	PLIN2	3.09371	3.70878e-190	122.426	1045.13
ENSG00000147889	CDKN2A	1.08889	0.0239016	17.9232	38.1243
ENSG00000148053	NTRK2	4.04472	4.36064e-28	6.31201	104.171
ENSG00000148204	CRB2	1.2228	0.011065	13.1981	30.8042
ENSG00000148408	CACNA1B	1.20988	0.0472698	8.26974	19.1294
ENSG00000153707	PTPRD	1.2719	4.1583e-24	152.366	367.932
ENSG00000157303	SUSD3	-1.16382	0.00186393	48.0664	21.4534
ENSG00000160326	SLC2A6	-1.04137	4.01036e-27	810.705	393.894
ENSG00000164970	FAM219A	1.0016	2.08343e-38	837.27	1676.4
ENSG00000165023	DIRAS2	-1.4579	0.00111755	34.9695	12.7297
ENSG00000165030	NFIL3	1.05065	5.92794e-24	316.31	655.222
ENSG00000165188	RNF183	5.56676	4.46737e-298	19.8477	940.749
ENSG00000167103	PIP5KL1	1.42863	8.84443e-15	69.0605	185.904
ENSG00000167114	SLC27A4	-1.32391	1.63313e-76	3514.41	1403.83
ENSG00000175283	DOLK	-1.37432	1.63544e-78	1445.69	557.653
ENSG00000180549	FUT7	1.22154	0.0132833	12.7592	29.754
ENSG00000185585	OLFML2A	2.11813	3.02952e-67	305.477	1326.17
ENSG00000188566	NDOR1	-1.23082	2.87907e-36	1000.94	426.479
ENSG00000197768	C9orf173	1.38106	0.0221014	8.50616	22.1551
ENSG00000198467	TPM2	1.04282	1.72935e-17	559.372	1152.44
ENSG00000212864	RNF208	1.07136	2.02708e-38	451.597	948.994
ENSG00000213213	KIAA1984	2.04019	4.95884e-18	38.6825	159.101
ENSG00000213694	S1PR3	-1.13298	1.11907e-54	1844.05	840.841
ENSG00000232434	C9orf172	1.00178	4.62085e-09	155.607	311.599
ENSG00000198763	MT-ND2	-1.41003	9.20434e-167	79292.1	29837.9
ENSG00000198888	MT-ND1	-1.0646	2.16737e-57	59177	28292.9
ENSG00000198938	MT-CO3	-1.118	1.08511e-84	113633	52354.2
ENSG00000228253	MT-ATP8	-1.22185	1.16387e-31	9913.27	4250.15
ENSG00000050030	KIAA2022	1.31738	4.58052e-06	28.7587	71.6706
ENSG00000067840	PDZD4	1.18182	7.57863e-62	619.894	1406.31
ENSG00000067992	PDK3	1.07585	2.96995e-37	404.645	852.974
ENSG00000069535	MAOB	-1.04828	0.00856689	57.1797	27.6488
ENSG00000089820	ARHGAP4	1.00261	2.9213e-11	129.819	260.108
ENSG00000101871	MID1	1.6469	2.96958e-70	269.527	844.051
ENSG00000101955	SRPX	1.81368	4.06679e-09	21.029	73.9248
ENSG00000102109	PCSK1N	1.01119	1.85973e-07	474.348	956.081
ENSG00000102144	PGK1	2.81294	0	7871.45	55313.7
ENSG00000102313	ITIH6	-1.21297	8.09419e-05	97.1796	41.9214
ENSG00000125354	SEPT6	1.48167	3.03857e-05	18.1596	50.7147
ENSG00000126970	ZC4H2	2.90561	5.9306e-18	9.68743	72.591
ENSG00000130054	FAM155B	-1.53756	5.11859e-34	410.619	141.445
ENSG00000130066	SAT1	1.18488	2.35006e-39	381.995	868.446
ENSG00000130234	ACE2	1.08526	1.25684e-05	46.1418	97.9014
ENSG00000133138	TBC1D8B	1.38044	6.51709e-18	82.8326	215.653
ENSG00000134590	FAM127A	1.04181	6.83583e-97	1904.61	3921.21
ENSG00000147251	DOCK11	-1.1139	1.60253e-06	122.999	56.8308
ENSG00000147394	ZNF185	1.21158	7.74219e-112	2430.94	5629.83
ENSG00000155966	AFF2	-1.53038	0.00811048	21.3326	7.38502
ENSG00000165194	PCDH19	-1.76247	4.86313e-15	125.532	36.9997
ENSG00000165288	BRWD3	1.20905	2.15162e-54	462.501	1069.23
ENSG00000173275	ZNF449	1.01218	4.54594e-10	115.912	233.788
ENSG00000175556	LONRF3	-1.47443	0.0355865	24.0336	8.64909
ENSG00000184194	GPR173	1.09703	0.0183209	22.9867	49.1719
ENSG00000184343	SRPK3	1.27492	9.78118e-40	287.585	695.913
ENSG00000184368	MAP7D2	5.55167	1.82792e-54	7.5273	353.068
ENSG00000187808	SOWAHD	2.04112	7.43836e-09	13.6029	55.9849
ENSG00000196440	ARMCX4	-1.3882	1.07094e-05	99.4393	37.9898
ENSG00000197779	ZNF81	-1.00926	2.17111e-11	243.232	120.838
ENSG00000198753	PLXNB3	1.48387	1.30112e-139	1282.18	3586.25
ENSG00000226784	PGAM4	1.0152	7.70019e-12	146.189	295.476
